# Supplementary material for: Efficient removal of toxic azo dyes from contaminated water by adsorption on the GO surface
Source: PLoS One. 2024 Mar 29;19(3):e0299364. doi: 10.1371/journal.pone.0299364 (PMC10980192; doi:10.1371/journal.pone.0299364)
Supplement: S1 Table — (XLSX) [file pone.0299364.s003.xlsx]

## Sheet: HT 1
PSEUDO ORDER FOR HT-1
Exp	Ci	Ce	qe
1	5	4.36	1.28
2	10	6.43	7.14
3	15	9.94	10.12
Exp	Time min	Ci	Ce	qt	ln(qe-qt)	t/qt
1	0	0	0	0	0	0
2	5	15	12.9	4.2	1.77834	1.19048
3	10	15	12.5	5	1.63315	2
4	15	15	11.65	6.7	1.22964	2.23881
5	20	15	9.948	10.104	-4.13517	1.97941
6	25	15	9.947	10.106	-4.2687	2.47378
7	30	15	9.946	10.108	-4.42285	2.96795
8	35	15	9.946	10.108	-4.42285	3.4626
9	40	15	9.946	10.108	-4.42285	3.95726
10	45	15	9.946	10.108	-4.42285	4.45192
Pseudo First Order			Pseudo Second Order
Time	Ln(qe-qt)		Time min	t/qt
0	0		0	0
5	1.77834		5	1.19048
10	1.63315		10	2
15	1.22964		15	2.23881
20	-4.13517		20	1.97941
25	-4.2687		25	2.47378
30	-4.42285		30	2.96795
35	-4.42285		35	3.4626
40	-4.42285		40	3.95726
45	-4.42285		45	4.45192
			Anti ln(intercept)=qe	slope/t = k1					1/slope = qe		1/(intercept)x(qe)2
	Intercept	slope	qe	K1	R2		Intercept	slope	qe	qe 2	K2	R2
	1.41599	-0.15828	4.12056	-0.00351733	0.65134		0.57869	0.08416	11.8821	141.185	243.973	0.92665

## Sheet: HT 2
PSEUDO ORDER FOR HT-2
Exp	Ci	Ce	qe
1	5	3.94	2.12
2	10	7.02	5.96
3	20	10.405	19.19
Exp	Time min	Ci	Ce	qt	qe-qt	ln(qe-qt)	t/qt
1	0	0	0	0	0	0	0
2	5	20	16.71	6.58	12.61	2.53449	0.759878
3	10	20	15.6	8.8	-8.8	2.34084	1.13636
4	15	20	13.76	12.48	-12.48	1.9036	1.20192
5	20	20	10.774	18.452	-0.738	-0.303811	1.08389
6	25	20	10.774	18.452	-18.452	-0.303811	1.35487
7	30	20	10.774	18.452	-1.742	-0.303811	1.62584
8	35	20	10.774	18.452	-2.852	-0.303811	1.89681
9	40	20	10.774	18.452	-4.692	-0.303811	2.16779
10	45	20	10.774	18.452	-7.678	-0.303811	2.43876
			Anti ln(intercept)=qe	slope/t = k1						1/slope = qe		1/(intercept)x(qe)2
	Intercept	slope	qe	K1	R2			Intercept	slope	qe	qe 2	K2	R2
	1.65328	-0.05145	5.22409	-0.00114333	0.32585			0.35345	0.04503	22.2074	493.169	1395.3	0.91228

## Sheet: HT 3
PSEUDO ORDER FOR HT-3
Exp	Ci	Ce	qe
1	10	7.9	4.2
2	15	10	10
3	30	20.46	19.08
Exp	Time min	Ci	Ce	qt	ln(qe-qt)	t/qt
1	0	0	0	0	0	0
2	5	30	26.95	6.1	2.56341	0.819672
3	10	30	25.6	8.8	2.3302	1.13636
4	15	30	24.15	11.7	1.99877	1.28205
5	20	30	20.69	18.62	-0.776529	1.07411
6	25	30	20.69	18.62	-0.776529	1.34264
7	30	30	20.69	18.62	-0.776529	1.61117
8	35	30	20.69	18.62	-0.776529	1.8797
9	40	30	20.69	18.62	-0.776529	2.14823
10	45	30	20.69	18.62	-0.776529	2.41676
			Anti ln(intercept)=qe	slope/t = k1						1/slope = qe		1/(intercept)x(qe)2
	Intercept	slope	qe	K1	R2			Intercept	slope	qe	qe 2	K2	R2
	1.70226	-0.06573	5.48633	-0.00146067	0.39945			0.38862	0.04366	22.9043	524.605	1349.92	0.89207

## Sheet: HT 4
PSEUDO ORDER FOR HT-4
Exp	Ci	Ce	qe
1	5	3.8	2.4
2	10	5.9	8.2
3	30	15.19	29.62
Exp	Time min	Ci	Ce	qt	ln(qe-qt)	t/qt
1	0	0	0	0	0	0
2	5	30	24.847	10.306	2.96083	0.485154
3	10	30	22.595	14.81	2.6953	0.675219
4	15	30	20.11	19.78	2.28646	0.758342
5	20	30	16.48	27.04	0.947789	0.739645
6	25	30	16.46	27.08	0.932164	0.923191
7	30	30	16.459	27.082	0.931376	1.10775
8	35	30	16.459	27.082	0.931376	1.29237
9	40	30	16.459	27.082	0.931376	1.477
10	45	30	16.459	27.082	0.931376	1.66162
			Anti ln(intercept)=qe	slope/t = k1						1/slope = qe		1/(intercept)x(qe)2
	Intercept	slope	qe	K1	R2			Intercept	slope	qe	qe 2	K2	R2
	1.86547	-0.0227	6.45897	-0.000504444	0.02181			0.19707	0.03178	31.4663	990.13	5024.26	0.94595

## Sheet: HT 5
PSEUDO ORDER FOR HT-5
Exp	Ci	Ce	qe
1	5	3.33	3.34
2	10	9.7	0.6
3	15	11.64	6.72
Exp	Time min	Ci	Ce	qt	ln(qe-qt)	t/qt
1	0	0	0	0	0	0
2	5	15	13.7	2.6	1.41585	1.92308
3	10	15	12.98	4.04	0.985817	2.47525
4	15	15	12.57	4.86	0.620576	3.08642
5	20	15	11.64	6.72	-34.6574	2.97619
6	25	15	11.64	6.72	-34.6574	3.72024
7	30	15	11.64	6.72	-34.6574	4.46429
8	35	15	11.64	6.72	-34.6574	5.20833
9	40	15	11.64	6.72	-34.6574	5.95238
10	45	15	11.64	6.72	-34.6574	6.69643
			Anti ln(intercept)=qe	slope/t = k1						1/slope = qe		1/(intercept)x(qe)2
	Intercept	slope	qe	K1	R2			Intercept	slope	qe	qe 2	K2	R2
	2.64813	-1.02846	14.1276	-0.0228547	0.69014			0.73164	0.12972	7.70891	59.4273	81.2248	0.95547
